# Supplementary material for: A new marine diatom (Bacillariophyceae) species – Halamphoralombokensis sp. nov. and the first observation for H.banzuensis from Kuta Beach Lombok, West Nusa Tenggara, Indonesia
Source: PhytoKeys. 2024 Dec 27;250:165–79. doi: 10.3897/phytokeys.250.132304 (PMC11699510; doi:10.3897/phytokeys.250.132304)
Supplement: XML Treatment for Halamphora lombokensis [file phytokeys.250.132304-treatment1.xml]

<!DOCTYPE tp:taxon-treatment
  PUBLIC "-//TaxonX//DTD Taxonomic Treatment Publishing DTD v0 20100105//EN" "tax-treatment-NSO.dtd">
<tp:taxon-treatment xmlns:tp="http://www.plazi.org/taxpub"><tp:treatment-meta><kwd-group><label>Taxon classification</label><kwd>
                <named-content content-type="kingdom">Plantae</named-content>
              </kwd><kwd>
                <named-content content-type="order">Thalassiophysales</named-content>
              </kwd><kwd>
                <named-content content-type="family">Catenulaceae</named-content>
              </kwd></kwd-group><mixed-citation publication-type="journal"><person-group><name><surname>Pane</surname><given-names>Elya Putri</given-names></name><name><surname>Risjani</surname><given-names>Yenny</given-names></name><name><surname>Hamilton</surname><given-names>Paul B.</given-names></name><name><surname>Solak</surname><given-names>Cüneyt Nadir</given-names></name><name><surname>Yunianta</surname><given-names>Yunianta</given-names></name><name><surname>Ertorun</surname><given-names>Nesil</given-names></name><name><surname>Yılmaz</surname><given-names>Elif</given-names></name></person-group><article-title>A new marine diatom (<tp:taxon-name><tp:taxon-name-part taxon-name-part-type="class">Bacillariophyceae</tp:taxon-name-part></tp:taxon-name>) species – <italic><tp:taxon-name><tp:taxon-name-part taxon-name-part-type="genus" reg="Halamphora">Halamphora</tp:taxon-name-part><tp:taxon-name-part taxon-name-part-type="species" reg="lombokensis">lombokensis</tp:taxon-name-part></tp:taxon-name></italic> sp. nov. and the first observation for <italic><tp:taxon-name><tp:taxon-name-part taxon-name-part-type="genus" reg="Halamphora">H.</tp:taxon-name-part><tp:taxon-name-part taxon-name-part-type="species" reg="banzuensis">banzuensis</tp:taxon-name-part></tp:taxon-name></italic> from Kuta Beach Lombok, West Nusa Tenggara, Indonesia</article-title><source>PhytoKeys</source><day>27</day><month>12</month><year>2024</year><volume>250</volume><fpage>165</fpage><lpage>179</lpage><pub-id pub-id-type="doi">10.3897/phytokeys.250.132304</pub-id></mixed-citation></tp:treatment-meta><tp:nomenclature><label>﻿</label><tp:taxon-name>
              <object-id xmlns:xlink="http://www.w3.org/1999/xlink" content-type="arpha" xlink:type="simple">0D724C1A-C1AD-569A-93BF-AB669DC14BB1</object-id>
              <tp:taxon-name-part taxon-name-part-type="genus" reg="Halamphora">Halamphora</tp:taxon-name-part>
              <tp:taxon-name-part taxon-name-part-type="species" reg="lombokensis">lombokensis</tp:taxon-name-part>
            </tp:taxon-name><tp:taxon-authority>P.B.Hamilton, E.P.Pane, Y.Risjani &amp; C.N.Solak</tp:taxon-authority><tp:taxon-status xmlns:xlink="http://www.w3.org/1999/xlink" xlink:type="simple">sp. nov.</tp:taxon-status></tp:nomenclature><tp:treatment-sec sec-type="description" id="SECID0EWEAE"><title>Description (LM).</title><p>Valves semi-lanceolate to narrowly semi-elliptic with straight ventral and distinctively convex dorsal margins. Valve length 11.0–13.0 μm, breadth 2.0–3.0 μm. Valve ends slightly ventrally bent, rostrate to almost subcapitate. Raphe branches straight. Proximal raphe endings linear, distal raphe fissures not discernible in LM. The axial area narrow and the central area is almost absent. Striae is only visible under <abbrev xmlns:xlink="http://www.w3.org/1999/xlink" xlink:title="scanning electron microscope" id="ABBRID0E3EAE" xlink:type="simple">SEM</abbrev>. Dorsal striae density 28–32 in 10 µm (Fig. <xref ref-type="fig" rid="F4">4A–J</xref>).</p><fig id="F4" position="float" orientation="portrait"><object-id xmlns:xlink="http://www.w3.org/1999/xlink" content-type="doi" xlink:type="simple">10.3897/phytokeys.250.132304.figure4</object-id><object-id xmlns:xlink="http://www.w3.org/1999/xlink" content-type="arpha" xlink:type="simple">52AA1BE7-EEC4-52A2-843E-9E22B9389A99</object-id><label>Figure 4.</label><caption><p>Type material of <italic><tp:taxon-name><tp:taxon-name-part taxon-name-part-type="genus" reg="Halamphora">Halamphora</tp:taxon-name-part><tp:taxon-name-part taxon-name-part-type="species" reg="lombokensis">lombokensis</tp:taxon-name-part></tp:taxon-name></italic> Hamilton, Pane, Risjani &amp; Solak, sp. nov. from Lombok Kuta, Indonesia. LM micrographs of valves showing the size diminution series. Scale bar: 10 µm.</p></caption><graphic xmlns:xlink="http://www.w3.org/1999/xlink" xlink:href="phytokeys-250-165_article-132304__-g004.jpg" position="float" orientation="portrait" xlink:type="simple" id="oo_1208544.jpg"><uri content-type="original_file" xlink:type="simple">https://binary.pensoft.net/fig/1208544</uri></graphic></fig></tp:treatment-sec><tp:treatment-sec sec-type="SEM" id="SECID0E3FAE"><title><abbrev xmlns:xlink="http://www.w3.org/1999/xlink" xlink:title="scanning electron microscope" id="ABBRID0EBGAE" xlink:type="simple">SEM</abbrev>.</title><p>Externally, valves are dorsiventral with narrowly convex dorsal margin and straight concave ventral margin. Central area absents on dorsal side and semi-lanceolate on ventral side. Raphe ledge extends from end to end, moderate, more or less equal width and weakly expanded towards the ends. Raphe branches weakly arched. Proximal raphe endings slightly expanded into straight central depressions. Distal raphe endings are hook-shaped. Dorsal striae are composed of uniseriate areolae; areolae elongated to become rounded towards margin. Areolae are composed of two elongated forms. Ventral striae with slit-like areola. Internally, areolae are round to elongate and divided into two pieces. Distal raphe endings terminating with poorly developed helictoglossae. Proximal raphe fissures fused into central helictoglossae. A distinct longitudinal band of silica runs from end to end near the dorsal axial area (Fig. <xref ref-type="fig" rid="F5">5A–H</xref>).</p><fig id="F5" position="float" orientation="portrait"><object-id xmlns:xlink="http://www.w3.org/1999/xlink" content-type="doi" xlink:type="simple">10.3897/phytokeys.250.132304.figure5</object-id><object-id xmlns:xlink="http://www.w3.org/1999/xlink" content-type="arpha" xlink:type="simple">4A66C724-9EFD-5BF2-96ED-E6FAE7AE8366</object-id><label>Figure 5.</label><caption><p>Type <bold>A–D</bold><abbrev xmlns:xlink="http://www.w3.org/1999/xlink" xlink:title="scanning electron microscope" id="ABBRID0EVGAE" xlink:type="simple">SEM</abbrev> micrographs of external view of <italic><tp:taxon-name><tp:taxon-name-part taxon-name-part-type="genus" reg="Halamphora">Halamphora</tp:taxon-name-part><tp:taxon-name-part taxon-name-part-type="species" reg="lombokensis">lombokensis</tp:taxon-name-part></tp:taxon-name></italic> Hamilton, Pane, Risjani &amp; Solak <bold>A</bold> general external view of a valve <bold>B</bold> details of central area showing simple depressed proximal raphe endings <bold>C, D</bold> details of the apices showing distal raphe endings. A small grove extends from the terminal raphe end towards the apex. <bold>E–H</bold><abbrev xmlns:xlink="http://www.w3.org/1999/xlink" xlink:title="scanning electron microscope" id="ABBRID0EMHAE" xlink:type="simple">SEM</abbrev> micrographs of internal view of <italic><tp:taxon-name><tp:taxon-name-part taxon-name-part-type="genus" reg="Halamphora">Halamphora</tp:taxon-name-part><tp:taxon-name-part taxon-name-part-type="species" reg="lombokensis">lombokensis</tp:taxon-name-part></tp:taxon-name></italic><bold>E</bold> general external view of a valve <bold>F</bold> details of central area showing proximal raphe endings. Arrows highlight thick verminae separating the areolae. <bold>G, H</bold> details of the apices showing distal raphe endings. Scale bars: 5 μm (<bold>A, E</bold>); 2 μm (<bold>F–H</bold>); 1 μm (<bold>B–D</bold>).</p></caption><graphic xmlns:xlink="http://www.w3.org/1999/xlink" xlink:href="phytokeys-250-165_article-132304__-g005.jpg" position="float" orientation="portrait" xlink:type="simple" id="oo_1208545.jpg"><uri content-type="original_file" xlink:type="simple">https://binary.pensoft.net/fig/1208545</uri></graphic></fig></tp:treatment-sec><tp:treatment-sec sec-type="material" id="SECID0EMIAE"><title>Material examined.</title><p><bold><italic>Holotype</italic></bold>: slide number <named-content xmlns:xlink="http://www.w3.org/1999/xlink" content-type="dwc:institutional_code" xlink:title="Canadian Museum of Nature" xlink:href="http://grbio.org/institution/canadian-museum-nature-3" xlink:type="simple">CANA</named-content> 131860 (microscope slide designed as a holotype) in the collection of Nature Museum of Canada.</p><p><bold><italic>Isotype</italic></bold>: Slide No. UB04 KUTA PSAL stored at the Center of <tp:taxon-name><tp:taxon-name-part taxon-name-part-type="above-family">Algae</tp:taxon-name-part></tp:taxon-name> and Environment (ALGAEN Center) at the Faculty of Fisheries and Marine Science, University of Brawijaya, Malang, East Java, Indonesia • Slide no: INDO_Lombok Kuta_B2_(E.Pane)_Nov2023 observed at Kütahya Dumlupınar University Herbarium (<named-content xmlns:xlink="http://www.w3.org/1999/xlink" content-type="dwc:institutional_code" xlink:title="Kütahya Dumlupınar University" xlink:href="http://grbio.org/institution/dumlupinar-university" xlink:type="simple">DUP</named-content>), Türkiye.</p></tp:treatment-sec><tp:treatment-sec sec-type="type material" id="SECID0ENJAE"><title>Type material.</title><p>Type material stored at the Center of <tp:taxon-name><tp:taxon-name-part taxon-name-part-type="above-family">Algae</tp:taxon-name-part></tp:taxon-name> and Environment (ALGAEN Center), at Faculty of Fisheries and Marine Science, University of Brawijaya, Malang, East Java, Indonesia; subsample <named-content xmlns:xlink="http://www.w3.org/1999/xlink" content-type="dwc:institutional_code" xlink:title="Canadian Museum of Nature" xlink:href="http://grbio.org/institution/canadian-museum-nature-3" xlink:type="simple">CANA</named-content> 131860, analyzed at the Canadian Museum of Nature.</p></tp:treatment-sec><tp:treatment-sec sec-type="type locality" id="SECID0E4JAE"><title>Type locality.</title><p>Indonesia, Kuta Beach, Lombok Island (GPS <named-content xmlns:xlink="http://www.w3.org/1999/xlink" content-type="dwc:verbatimCoordinates" xlink:type="simple"><named-content content-type="geo-json" specific-use="{&#34;type&#34;:&#34;Point&#34;,&#34;coordinates&#34;:[116.283345,-8.894759]}" id="NCID0EGKAE" xlink:type="simple">8°53'41.132"S, 116°17'0.042"E</named-content></named-content>), collector: Elya Putri PANE 11.11.2023.</p></tp:treatment-sec><tp:treatment-sec sec-type="etymology" id="SECID0ELKAE"><title>Etymology.</title><p>Named for the Island of Lombok, where the species was found.</p></tp:treatment-sec><tp:treatment-sec sec-type="distribution" id="SECID0EQKAE"><title>Distribution and ecology.</title><p>Observed from the type locality (Temperature 33.3 °C, pH 7.0, salinity 32 ppt. and dissolved oxygen 18.5 mg.L<sup>-1</sup>).</p></tp:treatment-sec><tp:treatment-sec sec-type="Differential diagnosis" id="SECID0EYKAE"><title>Differential diagnosis.</title><p>The species is similar to <italic><tp:taxon-name><tp:taxon-name-part taxon-name-part-type="genus" reg="Halamphora">Halamphora</tp:taxon-name-part><tp:taxon-name-part taxon-name-part-type="species" reg="angustiformis">angustiformis</tp:taxon-name-part></tp:taxon-name></italic><xref ref-type="bibr" rid="B18">Stepanek and Kociolek (2018</xref>: 68), <italic><tp:taxon-name><tp:taxon-name-part taxon-name-part-type="genus" reg="Halamphora">H.</tp:taxon-name-part><tp:taxon-name-part taxon-name-part-type="species" reg="attenuata">attenuata</tp:taxon-name-part></tp:taxon-name></italic><xref ref-type="bibr" rid="B17">Stepanek and Kociolek (2015</xref>: 32), <italic><tp:taxon-name><tp:taxon-name-part taxon-name-part-type="genus" reg="Halamphora">H.</tp:taxon-name-part><tp:taxon-name-part taxon-name-part-type="species" reg="borealis">borealis</tp:taxon-name-part></tp:taxon-name></italic> (Kützing) <xref ref-type="bibr" rid="B8">Levkov (2009</xref>: 175), <italic><tp:taxon-name><tp:taxon-name-part taxon-name-part-type="genus" reg="Halamphora">H.</tp:taxon-name-part><tp:taxon-name-part taxon-name-part-type="species" reg="pellicula">pellicula</tp:taxon-name-part></tp:taxon-name></italic><xref ref-type="bibr" rid="B18">Stepanek and Kociolek (2018</xref>: 50), <italic><tp:taxon-name><tp:taxon-name-part taxon-name-part-type="genus" reg="Halamphora">H.</tp:taxon-name-part><tp:taxon-name-part taxon-name-part-type="species" reg="salinicola">salinicola</tp:taxon-name-part></tp:taxon-name></italic> Levkov &amp; Díaz (<xref ref-type="bibr" rid="B8">Levkov 2009</xref>: 220), <italic><tp:taxon-name><tp:taxon-name-part taxon-name-part-type="genus" reg="Halamphora">H.</tp:taxon-name-part><tp:taxon-name-part taxon-name-part-type="species" reg="tenuis">tenuis</tp:taxon-name-part></tp:taxon-name></italic><xref ref-type="bibr" rid="B18">Stepanek and Kociolek (2018</xref>: 45) and <italic><tp:taxon-name><tp:taxon-name-part taxon-name-part-type="genus" reg="Halamphora">H.</tp:taxon-name-part><tp:taxon-name-part taxon-name-part-type="species" reg="valdeminutissima">valdeminutissima</tp:taxon-name-part></tp:taxon-name></italic><xref ref-type="bibr" rid="B24">Zidarova et al. (2023</xref>: 202). Regarding striae density, <italic><tp:taxon-name><tp:taxon-name-part taxon-name-part-type="genus" reg="Halamphora">Halamphora</tp:taxon-name-part><tp:taxon-name-part taxon-name-part-type="species" reg="pellicula">pellicula</tp:taxon-name-part></tp:taxon-name></italic>, <italic><tp:taxon-name><tp:taxon-name-part taxon-name-part-type="genus" reg="Halamphora">H.</tp:taxon-name-part><tp:taxon-name-part taxon-name-part-type="species" reg="tenuis">tenuis</tp:taxon-name-part></tp:taxon-name></italic> and <italic><tp:taxon-name><tp:taxon-name-part taxon-name-part-type="genus" reg="Halamphora">H.</tp:taxon-name-part><tp:taxon-name-part taxon-name-part-type="species" reg="valdeminutissima">valdeminutissima</tp:taxon-name-part></tp:taxon-name></italic> have higher stria densities while the other comparable taxa have lower stria densities. Moreover, <italic><tp:taxon-name><tp:taxon-name-part taxon-name-part-type="genus" reg="Halamphora">H.</tp:taxon-name-part><tp:taxon-name-part taxon-name-part-type="species" reg="angustiformis">angustiformis</tp:taxon-name-part></tp:taxon-name></italic>, <italic><tp:taxon-name><tp:taxon-name-part taxon-name-part-type="genus" reg="Halamphora">H.</tp:taxon-name-part><tp:taxon-name-part taxon-name-part-type="species" reg="attenuata">attenuata</tp:taxon-name-part></tp:taxon-name></italic> and <italic><tp:taxon-name><tp:taxon-name-part taxon-name-part-type="genus" reg="Halamphora">H.</tp:taxon-name-part><tp:taxon-name-part taxon-name-part-type="species" reg="borealis">borealis</tp:taxon-name-part></tp:taxon-name></italic> are larger while <italic><tp:taxon-name><tp:taxon-name-part taxon-name-part-type="genus" reg="Halamphora">H.</tp:taxon-name-part><tp:taxon-name-part taxon-name-part-type="species" reg="pellucula">pellucula</tp:taxon-name-part></tp:taxon-name></italic> and <italic><tp:taxon-name><tp:taxon-name-part taxon-name-part-type="genus" reg="Halamphora">H.</tp:taxon-name-part><tp:taxon-name-part taxon-name-part-type="species" reg="valdeminutissima">valdeminutissima</tp:taxon-name-part></tp:taxon-name></italic> have smaller dimensions and typical long areolae. <italic><tp:taxon-name><tp:taxon-name-part taxon-name-part-type="genus" reg="Halamphora">Halamphora</tp:taxon-name-part><tp:taxon-name-part taxon-name-part-type="species" reg="tenuis">tenuis</tp:taxon-name-part></tp:taxon-name></italic> is distinguished by biseriate areolae.</p></tp:treatment-sec><tp:treatment-sec sec-type="Associated diatom flora" id="SECID0EKRAE"><title>Associated diatom flora.</title><p>Unidentified species of another <italic><tp:taxon-name><tp:taxon-name-part taxon-name-part-type="genus" reg="Halamphora">Halamphora</tp:taxon-name-part></tp:taxon-name></italic>, <italic><tp:taxon-name><tp:taxon-name-part taxon-name-part-type="genus" reg="Tabularia">Tabularia</tp:taxon-name-part></tp:taxon-name></italic>, and <italic><tp:taxon-name><tp:taxon-name-part taxon-name-part-type="genus" reg="Navicula">Navicula</tp:taxon-name-part></tp:taxon-name></italic> were other frequent taxa in the sample.</p></tp:treatment-sec><ref-list><ref id="B18"><mixed-citation xmlns:xlink="http://www.w3.org/1999/xlink" xlink:type="simple"><person-group><name name-style="western"><surname>Stepanek</surname><given-names>JG</given-names></name><name name-style="western"><surname>Kociolek</surname><given-names>JP</given-names></name></person-group> (<year>2018</year>) <italic><tp:taxon-name><tp:taxon-name-part taxon-name-part-type="genus">Amphora</tp:taxon-name-part></tp:taxon-name></italic> and <italic><tp:taxon-name><tp:taxon-name-part taxon-name-part-type="genus">Halamphora</tp:taxon-name-part></tp:taxon-name></italic> from coastal waters and inland waters of the United States and Japan. Bibliotheca Diatomologica 66: 1–260 [78 pls, 1 table].</mixed-citation></ref><ref id="B17"><mixed-citation xmlns:xlink="http://www.w3.org/1999/xlink" xlink:type="simple"><person-group><name name-style="western"><surname>Stepanek</surname><given-names>JG</given-names></name><name name-style="western"><surname>Kociolek</surname><given-names>JP</given-names></name></person-group> (<year>2015</year>) Three new species of the diatom genus <italic><tp:taxon-name><tp:taxon-name-part taxon-name-part-type="genus">Halamphora</tp:taxon-name-part></tp:taxon-name></italic> (<tp:taxon-name><tp:taxon-name-part taxon-name-part-type="phylum">Bacillariophyta</tp:taxon-name-part></tp:taxon-name>) from The Prairie Pothole Lakes region of North Dakota, USA. Phytotaxa 197(1): 27–36 [44 fig., 1 table]. <ext-link xlink:href="10.11646/phytotaxa.197.1.3" ext-link-type="doi" xlink:type="simple">https://doi.org/10.11646/phytotaxa.197.1.3</ext-link></mixed-citation></ref><ref id="B8"><mixed-citation xmlns:xlink="http://www.w3.org/1999/xlink" xlink:type="simple"><person-group><name name-style="western"><surname>Levkov</surname><given-names>Z</given-names></name></person-group> (<year>2009</year>) <tp:taxon-name><tp:taxon-name-part taxon-name-part-type="genus">Amphora</tp:taxon-name-part></tp:taxon-name> sensu lato in diatoms of Europe. A.R.G. Gantner Verlag K.G. 5: 916.</mixed-citation></ref><ref id="B24"><mixed-citation xmlns:xlink="http://www.w3.org/1999/xlink" xlink:type="simple"><person-group><name name-style="western"><surname>Zidarova</surname><given-names>R</given-names></name><name name-style="western"><surname>Pottiez</surname><given-names>M</given-names></name><name name-style="western"><surname>Ivanov</surname><given-names>P</given-names></name><name name-style="western"><surname>Haan</surname><given-names>MD</given-names></name><name name-style="western"><surname>Vijver</surname><given-names>BVD</given-names></name></person-group> (<year>2023</year>) <article-title><italic><tp:taxon-name><tp:taxon-name-part taxon-name-part-type="genus">Amphora</tp:taxon-name-part></tp:taxon-name> micrometra Giffen</italic> and <italic><tp:taxon-name><tp:taxon-name-part taxon-name-part-type="genus">Halamphora</tp:taxon-name-part><tp:taxon-name-part taxon-name-part-type="species">valdeminutissima</tp:taxon-name-part></tp:taxon-name></italic> sp. nov., two tiny benthic diatom species observed in the Black Sea.</article-title><source>Phytotaxa</source><volume>626</volume>(<issue>3</issue>): <fpage>199</fpage>–<lpage>207</lpage>. <ext-link xlink:href="10.11646/phytotaxa.626.3.6" ext-link-type="doi" xlink:type="simple">https://doi.org/10.11646/phytotaxa.626.3.6</ext-link></mixed-citation></ref></ref-list></tp:taxon-treatment>
